# Supplementary material for: The Accuracy of the Passive Leg Raising Test Using the Perfusion Index to Identify Preload Responsiveness—A Single Center Study in a Resource-Limited Setting
Source: Diagnostics (Basel). 2025 Jan 4;15(1):103. doi: 10.3390/diagnostics15010103 (PMC11719506; doi:10.3390/diagnostics15010103)
Supplement: Supplementary file 1 [file diagnostics-15-00103-s001.zip]

Archive with 1 entries (1 files):
- diagnostics-3155005-supplementary.pdf
